# Supplementary material for: Dual-Stimuli-Sensitive Smart Hydrogels Containing Magnetic Nanoparticles as Antitumor Local Drug Delivery Systems—Synthesis and Characterization
Source: Int J Mol Sci. 2023 Apr 7;24(8):6906. doi: 10.3390/ijms24086906 (PMC10138940; doi:10.3390/ijms24086906)
Supplement: Supplementary file 1 [file ijms-24-06906-s001.zip]

Archive with 1 entries (1 files):
- ijms-2310993-supplementary.pdf
